# Supplementary material for: Synchroamedogensis, a new species of Synchroidae (Coleoptera) from Xizang, China
Source: Biodivers Data J. 2024 May 23;12:e122792. doi: 10.3897/BDJ.12.e122792 (PMC11143385; doi:10.3897/BDJ.12.e122792)
Supplement: XML Treatment for Synchroa medogensis [file BDJ.12.e122792-treatment1.xml]

<!DOCTYPE tp:taxon-treatment
  PUBLIC "-//TaxonX//DTD Taxonomic Treatment Publishing DTD v0 20100105//EN" "tax-treatment-NSO.dtd">
<tp:taxon-treatment xmlns:tp="http://www.plazi.org/taxpub"><tp:treatment-meta><mixed-citation publication-type="journal"><person-group><name><surname>Pan</surname><given-names>Zhao</given-names></name><name><surname>Wang</surname><given-names>Shaopeng</given-names></name></person-group><article-title><italic><tp:taxon-name><tp:taxon-name-part taxon-name-part-type="genus" reg="Synchroa">Synchroa</tp:taxon-name-part><tp:taxon-name-part taxon-name-part-type="species" reg="medogensis">medogensis</tp:taxon-name-part></tp:taxon-name></italic>, a new species of <tp:taxon-name><tp:taxon-name-part taxon-name-part-type="family">Synchroidae</tp:taxon-name-part></tp:taxon-name> (<tp:taxon-name><tp:taxon-name-part taxon-name-part-type="order">Coleoptera</tp:taxon-name-part></tp:taxon-name>) from Xizang, China</article-title><source>Biodivers Data J</source><day>23</day><month>05</month><year>2024</year><volume>12</volume><pub-id pub-id-type="doi">10.3897/BDJ.12.e122792</pub-id></mixed-citation></tp:treatment-meta><tp:nomenclature><tp:taxon-name>
            <object-id xmlns:xlink="http://www.w3.org/1999/xlink" content-type="arpha" xlink:type="simple">A8EC6E69-5D86-5FC2-ACAF-32776B8C9B1A</object-id>
            <tp:taxon-name-part taxon-name-part-type="genus">Synchroa</tp:taxon-name-part>
            <tp:taxon-name-part taxon-name-part-type="species">medogensis</tp:taxon-name-part>
            <object-id xmlns:xlink="http://www.w3.org/1999/xlink" content-type="zoobank" xlink:type="simple" object-id-type="ZooBank">4459BE6E-C519-4171-B57D-86BEB10C6F83</object-id>
          </tp:taxon-name><tp:taxon-authority>Pan &amp; Wang</tp:taxon-authority><tp:taxon-status xmlns:xlink="http://www.w3.org/1999/xlink" xlink:type="simple">sp. nov.</tp:taxon-status></tp:nomenclature><tp:treatment-sec sec-type="materials"><title>Materials</title><list list-type="alpha-lower" list-content="occurrences"><list-item><p><bold>Type status:</bold> <named-content xmlns:xlink="http://www.w3.org/1999/xlink" content-type="dwc:typeStatus" xlink:type="simple">Holotype</named-content>. <bold>Occurrence:</bold> recordedBy: <named-content xmlns:xlink="http://www.w3.org/1999/xlink" content-type="dwc:recordedBy" xlink:type="simple">Xinglong Bai</named-content>; sex: <named-content xmlns:xlink="http://www.w3.org/1999/xlink" content-type="dwc:sex" xlink:type="simple">male</named-content>; lifeStage: <named-content xmlns:xlink="http://www.w3.org/1999/xlink" content-type="dwc:lifeStage" xlink:type="simple">adult</named-content>; occurrenceID: <named-content xmlns:xlink="http://www.w3.org/1999/xlink" content-type="dwc:occurrenceID" xlink:type="simple">48E1E27E-7DBF-5D5C-9847-20D2253E3607</named-content>; <bold>Taxon:</bold> kingdom: <named-content xmlns:xlink="http://www.w3.org/1999/xlink" content-type="dwc:kingdom" xlink:type="simple"><tp:taxon-name><tp:taxon-name-part taxon-name-part-type="kingdom">Animalia</tp:taxon-name-part></tp:taxon-name></named-content>; phylum: <named-content xmlns:xlink="http://www.w3.org/1999/xlink" content-type="dwc:phylum" xlink:type="simple"><tp:taxon-name><tp:taxon-name-part taxon-name-part-type="phylum">Arthropoda</tp:taxon-name-part></tp:taxon-name></named-content>; class: <named-content xmlns:xlink="http://www.w3.org/1999/xlink" content-type="dwc:class" xlink:type="simple"><tp:taxon-name><tp:taxon-name-part taxon-name-part-type="class">Insecta</tp:taxon-name-part></tp:taxon-name></named-content>; order: <named-content xmlns:xlink="http://www.w3.org/1999/xlink" content-type="dwc:order" xlink:type="simple"><tp:taxon-name><tp:taxon-name-part taxon-name-part-type="order">Coleoptera</tp:taxon-name-part></tp:taxon-name></named-content>; family: <named-content xmlns:xlink="http://www.w3.org/1999/xlink" content-type="dwc:family" xlink:type="simple"><tp:taxon-name><tp:taxon-name-part taxon-name-part-type="family">Synchroidae</tp:taxon-name-part></tp:taxon-name></named-content>; genus: <named-content xmlns:xlink="http://www.w3.org/1999/xlink" content-type="dwc:genus" xlink:type="simple"><tp:taxon-name><tp:taxon-name-part taxon-name-part-type="genus">Synchroa </tp:taxon-name-part></tp:taxon-name></named-content>; taxonRank: <named-content xmlns:xlink="http://www.w3.org/1999/xlink" content-type="dwc:taxonRank" xlink:type="simple">species</named-content>; verbatimTaxonRank: <named-content xmlns:xlink="http://www.w3.org/1999/xlink" content-type="dwc:verbatimTaxonRank" xlink:type="simple">sp.</named-content>; scientificNameAuthorship: <named-content xmlns:xlink="http://www.w3.org/1999/xlink" content-type="dwc:scientificNameAuthorship" xlink:type="simple">Pan &amp; Wang</named-content>; nomenclaturalCode: <named-content xmlns:xlink="http://www.w3.org/1999/xlink" content-type="dwc:nomenclaturalCode" xlink:type="simple">ICZN</named-content>; taxonomicStatus: <named-content xmlns:xlink="http://www.w3.org/1999/xlink" content-type="dwc:taxonomicStatus" xlink:type="simple">accepted</named-content>; nomenclaturalStatus: <named-content xmlns:xlink="http://www.w3.org/1999/xlink" content-type="dwc:nomenclaturalStatus" xlink:type="simple">nov. sp.</named-content>; <bold>Location:</bold> country: <named-content xmlns:xlink="http://www.w3.org/1999/xlink" content-type="dwc:country" xlink:type="simple">China</named-content>; countryCode: <named-content xmlns:xlink="http://www.w3.org/1999/xlink" content-type="dwc:countryCode" xlink:type="simple">China/CN</named-content>; stateProvince: <named-content xmlns:xlink="http://www.w3.org/1999/xlink" content-type="dwc:stateProvince" xlink:type="simple">Xizang</named-content>; county: <named-content xmlns:xlink="http://www.w3.org/1999/xlink" content-type="dwc:county" xlink:type="simple">Mêdog</named-content>; locality: <named-content xmlns:xlink="http://www.w3.org/1999/xlink" content-type="dwc:locality" xlink:type="simple">Baibung</named-content>; verbatimElevation: <named-content xmlns:xlink="http://www.w3.org/1999/xlink" content-type="dwc:verbatimElevation" xlink:type="simple">754 m</named-content>; verbatimCoordinateSystem: <named-content xmlns:xlink="http://www.w3.org/1999/xlink" content-type="dwc:verbatimCoordinateSystem" xlink:type="simple">decimal degrees</named-content>; decimalLatitude: <named-content xmlns:xlink="http://www.w3.org/1999/xlink" content-type="dwc:decimalLatitude" xlink:type="simple">29.235938</named-content>; decimalLongitude: <named-content xmlns:xlink="http://www.w3.org/1999/xlink" content-type="dwc:decimalLongitude" xlink:type="simple">95.168368</named-content>; geodeticDatum: <named-content xmlns:xlink="http://www.w3.org/1999/xlink" content-type="dwc:geodeticDatum" xlink:type="simple">GCJ02</named-content>; <bold>Identification:</bold> identifiedBy: <named-content xmlns:xlink="http://www.w3.org/1999/xlink" content-type="dwc:identifiedBy" xlink:type="simple">Pan Z; Wang S-P</named-content>; dateIdentified: <named-content xmlns:xlink="http://www.w3.org/1999/xlink" content-type="dwc:dateIdentified" xlink:type="simple">2024</named-content>; <bold>Record Level:</bold> language: <named-content xmlns:xlink="http://www.w3.org/1999/xlink" content-type="dwc:language" xlink:type="simple">en</named-content>; basisOfRecord: <named-content xmlns:xlink="http://www.w3.org/1999/xlink" content-type="dwc:basisOfRecord" xlink:type="simple">PreservedSpecimen</named-content></p></list-item></list></tp:treatment-sec><tp:treatment-sec sec-type="Description"><title>Description</title><p>Male: body (Fig. <xref ref-type="fig" rid="F11225846">1</xref>A) shiny, completely reddish-brown, antennae and legs darker. Body elongate, slightly flattened, elytra strongly narrowed posteriorly. Body covered with yellowish decumbent long setae. Body length 16.0 mm, width (at humerus of elytra) 4.0 mm.</p><p>Head (Fig. <xref ref-type="fig" rid="F11225846">1</xref>B) approximately as long as wide; punctation irregular, larger and denser basally and smaller and sparser apically; interspaces amongst punctures smooth. Eyes prominent, protruding from margin of head, interocular space approximately 1.5× as wide as eye diameter. Vertex with longitudinal furrows along inner margin of each eye. Last maxillary palpomere subsecuriform. Antennae (Fig. <xref ref-type="fig" rid="F11225846">1</xref>C) filiform, extending back to humerus of elytra, with 11 antennomeres; all antennomeres cylindrical and longer than wide; antennomere I slightly widened at apex, wider than other antennomeres; II shortest; XI longest, approximately 5.7× as long as maximum width; length ratios of antennomeres I–XI: 1.51 : 1.00 : 1.79 : 2.17 : 2.00 : 2.08 : 1.94 : 2.01 : 1.92 : 1.88 : 3.33.</p><p>Pronotum (Fig. <xref ref-type="fig" rid="F11225846">1</xref>B) approximately 1.5× as wide as long, widest near base; punctures with similar size to that on head, gradually denser towards lateral sides; basal angles distinct, slightly projecting; anterior margin almost straight; lateral margins rounded and narrowing anteriad, distinctly bordered at basal 1/3 to 1/4 (Fig. <xref ref-type="fig" rid="F11225846">1</xref>D); posterior margin bisinuate, with obtuse median lobe; disc with two subrounded impunctate smooth areas on sides of centre, one large shallow depression at centre of base and two deep depressions on sides of base. Elytra elongate, nearly 2.9× as long as wide, as wide as pronotal width at humeri, narrowed posteriorly, apex rounded; disc covered with oval punctures, denser in lateral and basal part; interspaces wider than puncture diameter. Prosternal process long, bordered laterally, narrowed apically (Fig. <xref ref-type="fig" rid="F11225846">1</xref>E). Mesosternum with shallow, oval mesosternal cavity, moderately punctate (Fig. <xref ref-type="fig" rid="F11225846">1</xref>E). Legs slender; all tibiae and meso- and metatarsomere I with pectinate teeth along apical margin (Fig. <xref ref-type="fig" rid="F11225846">1</xref>F); tibiae with 2 spurs at apex, spurs with micro-teeth along ventral margins (Fig. <xref ref-type="fig" rid="F11225846">1</xref>F), metatibial inner spur approximately 0.3× as long as metatarsomere I (Fig. <xref ref-type="fig" rid="F11225846">1</xref>F); tarsomeres simple, length ratio of metatarsomeres as follows: 4.31: 1.87: 1.00: 1.56 (Fig. <xref ref-type="fig" rid="F11225846">1</xref>F); pretarsal claws simple, ventral margin smooth (Fig. <xref ref-type="fig" rid="F11225846">1</xref>F).</p><p>Abdominal ventrite V subtruncate, with lateral sides nearly straight to slightly rounded, slightly emarginate in middle of posterior margin; tergite VIII (Fig. <xref ref-type="fig" rid="F11225846">1</xref>G) without median strut at apex, slightly emarginate in middle of posterior margin, moderately pubescent apically; sternite VIII (Fig. <xref ref-type="fig" rid="F11225846">1</xref>H) concave in middle of posterior margin, forming two roundly angular lobes on both sides, moderately pubescent apically; sternite IX (Fig. <xref ref-type="fig" rid="F11225846">1</xref>I) without <italic>spiculum gastrale</italic> on apex; tergite IX and X completely fused, posterior margin rounded and moderately pubescent (Fig. <xref ref-type="fig" rid="F11225846">1</xref>I). Aedeagus (Fig. <xref ref-type="fig" rid="F11225846">1</xref>J–K). Lanceolate; phallobase curved dorsally, lateral sides almost straight and subparallel on apical half, gradually narrowed basically; in dorsal view, parameres stout, approximately 1.1× as long as phallobase and approximately 2.75× as long as its maximum width, basal 5/6 fused, lateral sides slightly widened medially, gradually narrowed apically; median lobe elongate, tapered, strongly narrowed in apical half.</p><p>Female. Unknown.</p></tp:treatment-sec><tp:treatment-sec sec-type="Diagnosis"><title>Diagnosis</title><p>This new species resembles <italic><tp:taxon-name><tp:taxon-name-part taxon-name-part-type="genus" reg="Synchroa">Synchroa</tp:taxon-name-part><tp:taxon-name-part taxon-name-part-type="species" reg="elongatula">elongatula</tp:taxon-name-part></tp:taxon-name></italic> Nikitsky, 1999 (from Vietnam and Laos) and <italic><tp:taxon-name><tp:taxon-name-part taxon-name-part-type="genus" reg="Synchroa">S.</tp:taxon-name-part><tp:taxon-name-part taxon-name-part-type="species" reg="melanotoides">melanotoides</tp:taxon-name-part></tp:taxon-name></italic> Lewis, 1895 (from Russia, Japan, Korea and China) in the pronotal configuration with lateral margins bordered in posterior 1/3 to 1/4. Their differential diagnosis is summarised in Table <xref ref-type="table" rid="T11224775">1</xref>.</p></tp:treatment-sec><tp:treatment-sec sec-type="Etymology"><title>Etymology</title><p>The name of this new species refers to its type locality, Mêdog County (Xizang, China).</p></tp:treatment-sec><tp:treatment-sec sec-type="Distribution"><title>Distribution</title><p>China: SE Xizang.</p></tp:treatment-sec><tp:treatment-sec><!--Section generated to contain objects referenced in tp:taxon-treatment.--><fig id="F11225846" position="float" orientation="portrait"><object-id xmlns:xlink="http://www.w3.org/1999/xlink" content-type="arpha" xlink:type="simple">8C0ADD8F-DF36-5E26-B286-1CA7A542EA90</object-id><object-id xmlns:xlink="http://www.w3.org/1999/xlink" content-type="doi" xlink:type="simple">10.3897/BDJ.12.e122792.figure1</object-id><label>Figure 1.</label><caption><p><italic><tp:taxon-name><tp:taxon-name-part taxon-name-part-type="genus" reg="Synchroa">Synchroa</tp:taxon-name-part><tp:taxon-name-part taxon-name-part-type="species" reg="medogensis">medogensis</tp:taxon-name-part></tp:taxon-name></italic> sp. nov., male, holotype. <bold>A</bold> habitus, dorsal view; <bold>B</bold> head and pronotum, dorsal view; <bold>C</bold> antenna, right; <bold>D</bold> left side of pronotum, dorsolateral view; <bold>E</bold> pro- and mesosternum, ventral view; <bold>F</bold> metatibial apex and spurs and metatarsi, lateral view; <bold>G</bold> abdominal tergite VIII, dorsal view; <bold>H</bold> abdominal sternite VIII, ventral view; <bold>I</bold> abdominal sternite IX and fused tergite IX and X, dorsal view; <bold>J–K</bold> aedeagus: <bold>J</bold> dorsal view; <bold>K</bold> lateral view. Scale bars: 5 mm (A); 0.05mm (D); 1 mm (others).</p></caption><graphic xmlns:xlink="http://www.w3.org/1999/xlink" xlink:href="bdj-12-e122792-g001.png" position="float" id="oo_998592.png" orientation="portrait" xlink:type="simple"><uri content-type="original_file" xlink:type="simple">https://binary.pensoft.net/fig/998592</uri></graphic></fig><table-wrap id="T11224775" position="float" orientation="portrait"><label>Table 1.</label><caption><p>Diagnosis characters amongst <italic><tp:taxon-name><tp:taxon-name-part taxon-name-part-type="genus" reg="Synchroa">S.</tp:taxon-name-part><tp:taxon-name-part taxon-name-part-type="species" reg="medogensis">medogensis</tp:taxon-name-part></tp:taxon-name></italic> sp. nov., <italic><tp:taxon-name><tp:taxon-name-part taxon-name-part-type="genus" reg="Synchroa">S.</tp:taxon-name-part><tp:taxon-name-part taxon-name-part-type="species" reg="elongatula">elongatula</tp:taxon-name-part></tp:taxon-name></italic> and <italic><tp:taxon-name><tp:taxon-name-part taxon-name-part-type="genus" reg="Synchroa">S.</tp:taxon-name-part><tp:taxon-name-part taxon-name-part-type="species" reg="melanotoides">melanotoides</tp:taxon-name-part></tp:taxon-name></italic></p></caption><table rules="all" border="1"><tbody><tr><td rowspan="1" colspan="1"/><td rowspan="1" colspan="1">
              <bold><italic><tp:taxon-name><tp:taxon-name-part taxon-name-part-type="genus" reg="Synchroa">S.</tp:taxon-name-part><tp:taxon-name-part taxon-name-part-type="species" reg="medogensis">medogensis</tp:taxon-name-part></tp:taxon-name></italic> sp. nov.</bold>
            </td><td rowspan="1" colspan="1">
              <bold>
                <italic>
                  <tp:taxon-name><tp:taxon-name-part taxon-name-part-type="genus" reg="Synchroa">S.</tp:taxon-name-part><tp:taxon-name-part taxon-name-part-type="species" reg="elongatula">elongatula</tp:taxon-name-part></tp:taxon-name>
                </italic>
              </bold>
            </td><td rowspan="1" colspan="1">
              <bold>
                <italic>
                  <tp:taxon-name><tp:taxon-name-part taxon-name-part-type="genus" reg="Synchroa">S.</tp:taxon-name-part><tp:taxon-name-part taxon-name-part-type="species" reg="melanotoides">melanotoides</tp:taxon-name-part></tp:taxon-name>
                </italic>
              </bold>
            </td></tr><tr><td rowspan="1" colspan="1">Male antennae</td><td rowspan="1" colspan="1">Elongate (Fig. <xref ref-type="fig" rid="F11225846">1</xref>C); antennomere XI ca. 5.7× as long as maximum width and 3.33× as long as II; IV–X distinctly longer than I, respectively; III slightly shorter than V.</td><td rowspan="1" colspan="1">Slightly shorter; antennomere XI ca. 3.0× as long as maximum width, and 2.20× as long as II; IV–X ca. as long as I, respectively; III distinctly longer than V.</td><td rowspan="1" colspan="1">Slightly shorter; antennomere XI ca. 3.1–4.1× as long as maximum width and 2.85× as long as II; IV–X distinctly longer than I, respectively; III distinctly longer than V.</td></tr><tr><td rowspan="1" colspan="1">Elytra</td><td rowspan="1" colspan="1">Elongate and slender, nearly 2.9× as long as wide (Fig. <xref ref-type="fig" rid="F11225846">1</xref>A)</td><td rowspan="1" colspan="1">Elongate and slender, ca. 3.0× as long as wide (fig. 4E in <xref ref-type="bibr" rid="B11224801">Hsiao et al. (2018)</xref>)</td><td rowspan="1" colspan="1">Stout, ca. 2.4–2.6× as long as wide (fig. 4B in <xref ref-type="bibr" rid="B11224801">Hsiao et al. (2018)</xref>)</td></tr><tr><td rowspan="1" colspan="1">Prosternal process</td><td rowspan="1" colspan="1">Narrowed apically (Fig. <xref ref-type="fig" rid="F11225846">1</xref>E)</td><td rowspan="1" colspan="1">Narrowed apically</td><td rowspan="1" colspan="1">Long oval apex</td></tr><tr><td rowspan="1" colspan="1">Male aedeagus</td><td rowspan="1" colspan="1">Parameres almost as long as phallobase, wider, ca. 2.75× as long as its maximum width; lateral margins gradually narrowed apically (Fig. <xref ref-type="fig" rid="F11225846">1</xref>J)</td><td rowspan="1" colspan="1">Parameres distinctly longer than phallobase, ca. 3.2× as long as its maximum width; lateral margins subparallel or sinuate (fig. 6M in <xref ref-type="bibr" rid="B11224801">Hsiao et al. (2018)</xref>)</td><td rowspan="1" colspan="1">Parameres distinctly longer than phallobase, ca. 3.0–3.9× as long as its maximum width; lateral margins gradually narrowed apically and abruptly strongly narrowed at apex (fig. 6F in <xref ref-type="bibr" rid="B11224801">Hsiao et al. (2018)</xref>)</td></tr></tbody></table></table-wrap></tp:treatment-sec><ref-list><ref id="B11224801"><element-citation xmlns:xlink="http://www.w3.org/1999/xlink" publication-type="article" xlink:type="simple"><person-group person-group-type="author"><name name-style="western"><surname>Hsiao</surname><given-names>Yun</given-names></name><name name-style="western"><surname>Konvička</surname><given-names>Ondřej</given-names></name><name name-style="western"><surname>Ko</surname><given-names>Chiun-Cheng</given-names></name></person-group><year>2018</year><article-title>The world fauna of <tp:taxon-name><tp:taxon-name-part taxon-name-part-type="family">Synchroidae</tp:taxon-name-part></tp:taxon-name> Lacordaire, 1859 (<tp:taxon-name><tp:taxon-name-part taxon-name-part-type="order">Coleoptera</tp:taxon-name-part></tp:taxon-name>, <tp:taxon-name><tp:taxon-name-part taxon-name-part-type="superfamily">Tenebrionoidea</tp:taxon-name-part></tp:taxon-name>, <tp:taxon-name><tp:taxon-name-part taxon-name-part-type="family">Synchroidae</tp:taxon-name-part></tp:taxon-name>)</article-title><source>European Journal of Taxonomy</source><volume>407</volume><fpage>1</fpage><lpage>33</lpage><pub-id pub-id-type="doi">10.5852/ejt.2018.407</pub-id></element-citation></ref></ref-list></tp:taxon-treatment>
